# Supplementary material for: ﻿Pinctadaphuketensis sp. nov. (Bivalvia, Ostreida, Margaritidae), a new pearl oyster species from Phuket, western coast of Thailand
Source: Zookeys. 2022 Sep 2;1119:181–95. doi: 10.3897/zookeys.1119.87724 (PMC9848700; doi:10.3897/zookeys.1119.87724)
Supplement: XML Treatment for Pinctada phuketensis [file zookeys.1119.87724-treatment1.xml]

<!DOCTYPE tp:taxon-treatment
  PUBLIC "-//TaxonX//DTD Taxonomic Treatment Publishing DTD v0 20100105//EN" "tax-treatment-NSO.dtd">
<tp:taxon-treatment xmlns:tp="http://www.plazi.org/taxpub"><tp:treatment-meta><kwd-group><label>Taxon classification</label><kwd>
                  <named-content content-type="kingdom">Animalia</named-content>
                </kwd><kwd>
                  <named-content content-type="order">Pterioida</named-content>
                </kwd><kwd>
                  <named-content content-type="family">Pteriidae</named-content>
                </kwd></kwd-group><mixed-citation publication-type="journal"><person-group><name><surname>Somrup</surname><given-names>Supannee</given-names></name><name><surname>Sangsawang</surname><given-names>Akkarasiri</given-names></name><name><surname>McMillan</surname><given-names>Nichanun</given-names></name><name><surname>Winitchai</surname><given-names>Supanida</given-names></name><name><surname>Inthoncharoen</surname><given-names>Jitti</given-names></name><name><surname>Liu</surname><given-names>Shikai</given-names></name><name><surname>Muangmai</surname><given-names>Narongrit</given-names></name></person-group><article-title>﻿<italic><tp:taxon-name><tp:taxon-name-part taxon-name-part-type="genus" reg="Pinctada">Pinctada</tp:taxon-name-part><tp:taxon-name-part taxon-name-part-type="species" reg="phuketensis">phuketensis</tp:taxon-name-part></tp:taxon-name></italic> sp. nov. (<tp:taxon-name><tp:taxon-name-part taxon-name-part-type="class">Bivalvia</tp:taxon-name-part></tp:taxon-name>, Ostreida, <tp:taxon-name><tp:taxon-name-part taxon-name-part-type="family">Margaritidae</tp:taxon-name-part></tp:taxon-name>), a new pearl oyster species from Phuket, western coast of Thailand</article-title><source>Zookeys</source><day>02</day><month>09</month><year>2022</year><volume>1119</volume><fpage>181</fpage><lpage>195</lpage><pub-id pub-id-type="doi">10.3897/zookeys.1119.87724</pub-id></mixed-citation></tp:treatment-meta><tp:nomenclature><label>﻿</label><tp:taxon-name>
                <object-id xmlns:xlink="http://www.w3.org/1999/xlink" content-type="arpha" xlink:type="simple">276D0C71-F257-518E-8D92-4712918FC7B7</object-id>
                <tp:taxon-name-part taxon-name-part-type="genus" reg="Pinctada">Pinctada</tp:taxon-name-part>
                <tp:taxon-name-part taxon-name-part-type="species" reg="phuketensis">phuketensis</tp:taxon-name-part>
                <object-id xmlns:xlink="http://www.w3.org/1999/xlink" content-type="zoobank" xlink:type="simple">https://zoobank.org/7B7B55A0-F42A-4067-8966-54F5B2A4ECD4</object-id>
              </tp:taxon-name><tp:taxon-authority>Somrup, Sangsawang, Liu &amp; Muangmai</tp:taxon-authority><tp:taxon-status xmlns:xlink="http://www.w3.org/1999/xlink" xlink:type="simple">sp. nov.</tp:taxon-status><xref ref-type="fig" rid="F1">Figs 1</xref><xref ref-type="fig" rid="F2">, 2</xref><xref ref-type="fig" rid="F3">, 3</xref></tp:nomenclature><tp:treatment-sec sec-type="type locality" id="SECID0ETKAE"><title>Type locality.</title><p>Dok Mai Island, Phuket Province, Thailand, <named-content xmlns:xlink="http://www.w3.org/1999/xlink" content-type="dwc:verbatimCoordinates" xlink:type="simple"><named-content content-type="geo-json" specific-use="{&#34;type&#34;:&#34;Point&#34;,&#34;coordinates&#34;:[98.530667,7.797333]}" id="NCID0E3KAE" xlink:type="simple">7°47.84'N, 98°31.84'E</named-content></named-content>, at 5–10 m depth.</p></tp:treatment-sec><tp:treatment-sec sec-type="material" id="SECID0EBLAE"><title>Material examined.</title><p><bold><italic>Holotype</italic></bold>: KUMF.MOLL.1206 (NMR079) (Figs <xref ref-type="fig" rid="F1">1B</xref>, <xref ref-type="fig" rid="F2">2</xref>), 10 August 2021, collected by SCUBA diving. <bold><italic>Paratypes</italic></bold>: two specimens, KUMF.MOLL.1204 (NMR077) (Fig. <xref ref-type="fig" rid="F1">1A</xref>) and KUMF.MOLL.1205 (NMR078) (Fig. <xref ref-type="fig" rid="F1">1C</xref>), 10 August 2021, collected by SCUBA diving. <bold>Non-type material.</bold> KUMF.MOLL.1201–KUMF.MOLL.1203, 5 February 2022, collected by SCUBA diving. All examined specimens were collected from the type locality by S. Somrup.</p><fig id="F1" position="float" orientation="portrait"><object-id xmlns:xlink="http://www.w3.org/1999/xlink" content-type="doi" xlink:type="simple">10.3897/zookeys.1119.87724.figure1</object-id><object-id xmlns:xlink="http://www.w3.org/1999/xlink" content-type="arpha" xlink:type="simple">164766B3-3809-5FDD-B25C-7A17C4CEC24B</object-id><label>Figure 1.</label><caption><p>Shell of <italic><tp:taxon-name><tp:taxon-name-part taxon-name-part-type="genus" reg="Pinctada">Pinctada</tp:taxon-name-part><tp:taxon-name-part taxon-name-part-type="species" reg="phuketensis">phuketensis</tp:taxon-name-part></tp:taxon-name></italic> sp. nov. from Dok Mai Island, Phuket, Thailand. External and internal views of left and right valves <bold>A</bold> paratype, KUMF.MOLL.1204 (NMR077) (scale bar: 5 cm) <bold>B</bold> holotype, KUMF.MOLL.1206 (NMRA079) <bold>C</bold> paratype, KUMF.MOLL.1205 (NMR078) (scale bar: 4 cm). Abbreviations: LV, left valve; RV, right valve.</p></caption><graphic xmlns:xlink="http://www.w3.org/1999/xlink" xlink:href="zookeys-1119-181_article-87724__-g001.jpg" position="float" orientation="portrait" xlink:type="simple" id="oo_738220.jpg"><uri content-type="original_file" xlink:type="simple">https://binary.pensoft.net/fig/738220</uri></graphic></fig></tp:treatment-sec><tp:treatment-sec sec-type="diagnosis" id="SECID0E6MAE"><title>Diagnosis.</title><p>Shell is anteriorly oblique, inequilateral, laterally compressed, and subcircular to quadrate in outline. Byssal notch is small, narrow and slit-like. Hinge teeth are absent. Adductor muscle scar is kidney- or bean-shaped with the distal extremities of the posterior pedo-byssal retractor muscle scar inserted into the concavity on its anterior border. The non-nacreous border is relatively pale to transparent, with few dark brown or black blotches.</p></tp:treatment-sec><tp:treatment-sec sec-type="description" id="SECID0EENAE"><title>Description.</title><p>Holotype, KUMF.MOLL.1206 (NMR079), specimen is approximately 60.4 mm height, 53.1 mm length, 23.1 mm depth, and 22.9 mm width (Figs <xref ref-type="fig" rid="F1">1B</xref>, <xref ref-type="fig" rid="F2">2</xref>). Paratypes, KUMF.MOLL.1204 (NMR077) and KUMF.MOLL.1205 (NMR078), 53 and 78 mm height, 46 and 75 length mm, 8.3 and 43.7 mm depth, and 38.5 and 54 mm width (Fig. <xref ref-type="fig" rid="F1">1A, C</xref>), respectively.</p><fig id="F2" position="float" orientation="portrait"><object-id xmlns:xlink="http://www.w3.org/1999/xlink" content-type="doi" xlink:type="simple">10.3897/zookeys.1119.87724.figure2</object-id><object-id xmlns:xlink="http://www.w3.org/1999/xlink" content-type="arpha" xlink:type="simple">78FD2AEF-F018-578E-B3AF-656508CC4B07</object-id><label>Figure 2.</label><caption><p>Right valve of holotype, KUMF.MOLL.1206 (NMR079), of <italic><tp:taxon-name><tp:taxon-name-part taxon-name-part-type="genus" reg="Pinctada">Pinctada</tp:taxon-name-part><tp:taxon-name-part taxon-name-part-type="species" reg="phuketensis">phuketensis</tp:taxon-name-part></tp:taxon-name></italic> sp. nov., showing shell shape and structures. Abbreviations: ad.m, adductor muscle scar; ant.a, anterior auricle; by.n, byssal notch; hl, hinge line; lig, ligament; na, nacreous; nn.b, non-nacreous border; post.a, posterior auricle; um, umbo.</p></caption><graphic xmlns:xlink="http://www.w3.org/1999/xlink" xlink:href="zookeys-1119-181_article-87724__-g002.jpg" position="float" orientation="portrait" xlink:type="simple" id="oo_738221.jpg"><uri content-type="original_file" xlink:type="simple">https://binary.pensoft.net/fig/738221</uri></graphic></fig><p>The shell is rather thin and small. The shell height, which does not exceed 80 mm, is slightly greater than the length (Figs <xref ref-type="fig" rid="F1">1</xref>, <xref ref-type="fig" rid="F2">2</xref>). The shell convexity is moderate, with the left valve more convex than the right valve. The exterior surface of the shell (both valves) is typically dark greyish brown or green, crossed radially by alternating brownish black and lighter colored stripes. The non-nacreous margin has white porcelaneous patches, generally alternating with irregular, dark brown or black blotches and corresponding to the external coloration pattern. Growth processes on the outer surface of valves are small, flattened and brittle imbricating concentric scales which bear slender spines projecting radially towards the edge of the shell (Fig. <xref ref-type="fig" rid="F2">2</xref>). The posterior border is either small or absent from the posterior auricle. The dorsal margin is slightly curved and the umbonal area is low. Ridges on the back are high and obtuse, running from the umbo to the back end, with two faint secondary ridges (Fig. <xref ref-type="fig" rid="F2">2</xref>). The dark ligament is strong on the hinge line. Ligament is narrow, about <sup>3</sup>/<sub>4</sub> of hinge and elongation. The hinge line is straight, long and slightly shorter than the antero-posterior axis of the shell, with a ratio of 1:1.35 (Fig. <xref ref-type="fig" rid="F2">2</xref>). Hinge teeth are absent in the left valve and right valve (Fig. <xref ref-type="fig" rid="F2">2</xref>). The adductor muscle scar is kidney- or bean-shaped and clearly visible on the left valve. The right valve shows a larger attainment point scar on the shell. Scars on the back of the adductor muscle are very small. The anterior pedo-byssal retractor muscle scars are asymmetrical (Fig. <xref ref-type="fig" rid="F2">2</xref>). This structure is formed of individual byssal thread strands and extends ventrally and laterally from the base of the byssal groove to the short foot.</p><p>For the soft body, the foot is a tongue-shaped organ located in the dorsal-anterior region of body, between the mouth and the byssus (Fig. <xref ref-type="fig" rid="F3">3A</xref>). Byssus threads are dark green with thickened stalk (Fig. <xref ref-type="fig" rid="F3">3B</xref>). Visceral mass is yellow and roughly half the size of its shell. It is ventral to the hinge and connected to the posterior adductor. The visceral mass contains digestive glands and gonad tissue. The heart is located posterior to the visceral mass, and consists of ventricle and auricles. Mantle margin is translucent dark, occupying most of the area between valves and extending from the hinge line (Fig. <xref ref-type="fig" rid="F3">3A</xref>). The color of the mantle margin is dark, corresponding to the internal non-nacreous shell, which has blotches or streaks of dark pigment. The posterior adductor muscle is large, kidney- or bean-like in outline and located slightly posterior to the visceral mass and attached to each valve (Fig. <xref ref-type="fig" rid="F3">3A</xref>). The posterior pedo-byssal retractor muscles are adjacent to the posterior adductor muscle and frequently inserted into its concave anterior border (Fig. <xref ref-type="fig" rid="F3">3A</xref>).</p><fig id="F3" position="float" orientation="portrait"><object-id xmlns:xlink="http://www.w3.org/1999/xlink" content-type="doi" xlink:type="simple">10.3897/zookeys.1119.87724.figure3</object-id><object-id xmlns:xlink="http://www.w3.org/1999/xlink" content-type="arpha" xlink:type="simple">9A9CADFA-A05A-5D45-8A48-8A6551B348FD</object-id><label>Figure 3.</label><caption><p>External view of the soft body parts of adult <italic><tp:taxon-name><tp:taxon-name-part taxon-name-part-type="genus" reg="Pinctada">Pinctada</tp:taxon-name-part><tp:taxon-name-part taxon-name-part-type="species" reg="phuketensis">phuketensis</tp:taxon-name-part></tp:taxon-name></italic> sp. nov. <bold>A</bold> and close-up view of overall of byssus <bold>B</bold>. Scale bars: 4 cm (<bold>A</bold>); 2 cm (<bold>B</bold>). Abbreviations: au, auricle; by, byssus; mm, mantle margin; pam, posterior adductor muscle; prm, posterior pedo-byssal retractor muscle; vm, visceral mass.</p></caption><graphic xmlns:xlink="http://www.w3.org/1999/xlink" xlink:href="zookeys-1119-181_article-87724__-g003.jpg" position="float" orientation="portrait" xlink:type="simple" id="oo_738222.jpg"><uri content-type="original_file" xlink:type="simple">https://binary.pensoft.net/fig/738222</uri></graphic></fig></tp:treatment-sec><tp:treatment-sec sec-type="etymology" id="SECID0EGRAE"><title>Etymology.</title><p>The specific epithet refers to the locality of Phuket Island, where this species was found.</p></tp:treatment-sec><tp:treatment-sec sec-type="Phylogenetic analyses" id="SECID0ELRAE"><title>Phylogenetic analyses.</title><p>Partial sequences of <abbrev xmlns:xlink="http://www.w3.org/1999/xlink" xlink:title="mitochondrial" id="ABBRID0ERRAE" xlink:type="simple">COI</abbrev>, 18S rDNA, ITS1, and ITS2 of recently collected <italic><tp:taxon-name><tp:taxon-name-part taxon-name-part-type="genus" reg="Pinctada">Pinctada</tp:taxon-name-part></tp:taxon-name></italic> samples were successfully generated in this study. All sequences of <italic><tp:taxon-name><tp:taxon-name-part taxon-name-part-type="genus" reg="Pinctada">P.</tp:taxon-name-part><tp:taxon-name-part taxon-name-part-type="species" reg="phuketensis">phuketensis</tp:taxon-name-part></tp:taxon-name></italic> were identical for <abbrev xmlns:xlink="http://www.w3.org/1999/xlink" xlink:title="mitochondrial" id="ABBRID0EHSAE" xlink:type="simple">COI</abbrev> and 18S rDNA, and nearly identical for ITS1 (0.1–0.9% pairwise difference) and ITS2 (0.1–0.8% pairwise difference) but differed from sequences from other <italic><tp:taxon-name><tp:taxon-name-part taxon-name-part-type="genus" reg="Pinctada">Pinctada</tp:taxon-name-part></tp:taxon-name></italic> species by at least 7% for <abbrev xmlns:xlink="http://www.w3.org/1999/xlink" xlink:title="mitochondrial" id="ABBRID0ESSAE" xlink:type="simple">COI</abbrev>, 0.2% for 18S rDNA, 2% for ITS1 and 1% for ITS2.</p><p>The <abbrev xmlns:xlink="http://www.w3.org/1999/xlink" xlink:title="mitochondrial" id="ABBRID0EYSAE" xlink:type="simple">COI</abbrev>-based phylogenetic trees obtained by <abbrev xmlns:xlink="http://www.w3.org/1999/xlink" xlink:title="maximum likelihood" id="ABBRID0E3SAE" xlink:type="simple">ML</abbrev> and <abbrev xmlns:xlink="http://www.w3.org/1999/xlink" xlink:title="Bayesian inference" id="ABBRID0EATAE" xlink:type="simple">BI</abbrev> analyses were topologically similar, and only the <abbrev xmlns:xlink="http://www.w3.org/1999/xlink" xlink:title="maximum likelihood" id="ABBRID0EETAE" xlink:type="simple">ML</abbrev> tree is shown (Fig. <xref ref-type="fig" rid="F4">4</xref>). The <abbrev xmlns:xlink="http://www.w3.org/1999/xlink" xlink:title="maximum likelihood" id="ABBRID0EMTAE" xlink:type="simple">ML</abbrev> analyses indicated that all <abbrev xmlns:xlink="http://www.w3.org/1999/xlink" xlink:title="mitochondrial" id="ABBRID0EQTAE" xlink:type="simple">COI</abbrev> sequences of <italic><tp:taxon-name><tp:taxon-name-part taxon-name-part-type="genus" reg="Pinctada">P.</tp:taxon-name-part><tp:taxon-name-part taxon-name-part-type="species" reg="phuketensis">phuketensis</tp:taxon-name-part></tp:taxon-name></italic> sp. nov. formed a monophyletic group. <italic><tp:taxon-name><tp:taxon-name-part taxon-name-part-type="genus" reg="Pinctada">Pinctada</tp:taxon-name-part><tp:taxon-name-part taxon-name-part-type="species" reg="phuketensis">phuketensis</tp:taxon-name-part></tp:taxon-name></italic> sp. nov. was clearly phylogenetically distinguished from other species with high support (<abbrev xmlns:xlink="http://www.w3.org/1999/xlink" xlink:title="maximum likelihood" id="ABBRID0EKUAE" xlink:type="simple">ML</abbrev> = 96%, <abbrev xmlns:xlink="http://www.w3.org/1999/xlink" xlink:title="Bayesian inference" id="ABBRID0EOUAE" xlink:type="simple">BI</abbrev> = 1.00), and was sister to <italic><tp:taxon-name><tp:taxon-name-part taxon-name-part-type="genus" reg="Pinctada">P.</tp:taxon-name-part><tp:taxon-name-part taxon-name-part-type="species" reg="albina">albina</tp:taxon-name-part></tp:taxon-name></italic> from Japan (Fig. <xref ref-type="fig" rid="F4">4</xref>).</p><fig id="F4" position="float" orientation="portrait"><object-id xmlns:xlink="http://www.w3.org/1999/xlink" content-type="doi" xlink:type="simple">10.3897/zookeys.1119.87724.figure4</object-id><object-id xmlns:xlink="http://www.w3.org/1999/xlink" content-type="arpha" xlink:type="simple">45C81B21-D1C9-55B3-B4AA-D576BD2DC90E</object-id><label>Figure 4.</label><caption><p>Maximum likelihood tree (-In L 4923.702) of partial <abbrev xmlns:xlink="http://www.w3.org/1999/xlink" xlink:title="mitochondrial" id="ABBRID0EJVAE" xlink:type="simple">COI</abbrev> sequences. Sequences of <italic><tp:taxon-name><tp:taxon-name-part taxon-name-part-type="genus" reg="Pinctada">Pinctada</tp:taxon-name-part></tp:taxon-name></italic> specimens generated in this study are highlighted in bold. Support values are bootstrap/posterior probabilities. Asterisks indicate bootstrap (<abbrev xmlns:xlink="http://www.w3.org/1999/xlink" xlink:title="maximum likelihood" id="ABBRID0EUVAE" xlink:type="simple">ML</abbrev>) value of 100% and posterior probability (<abbrev xmlns:xlink="http://www.w3.org/1999/xlink" xlink:title="Bayesian inference" id="ABBRID0EYVAE" xlink:type="simple">BI</abbrev>) value of 1.00. Values &lt; 50% <abbrev xmlns:xlink="http://www.w3.org/1999/xlink" xlink:title="maximum likelihood" id="ABBRID0E3VAE" xlink:type="simple">ML</abbrev> bootstrap and &lt; 0.90 posterior probability are not shown. GenBank accession numbers are given in parentheses. After the registration number or species name. Results of three species delimitation methods, namely <abbrev xmlns:xlink="http://www.w3.org/1999/xlink" xlink:title="general mixed Yule-coalescent" id="ABBRID0EAWAE" xlink:type="simple">GMYC</abbrev> model (blue column), <abbrev xmlns:xlink="http://www.w3.org/1999/xlink" xlink:title="Bayesian Poisson tree processes method" id="ABBRID0EEWAE" xlink:type="simple">bPTP</abbrev> (red column) and <abbrev xmlns:xlink="http://www.w3.org/1999/xlink" xlink:title="Assemble Species by Automatic Partitioning" id="ABBRID0EIWAE" xlink:type="simple">ASAP</abbrev> (yellow column), are indicated at the right edge of the tree.</p></caption><graphic xmlns:xlink="http://www.w3.org/1999/xlink" xlink:href="zookeys-1119-181_article-87724__-g004.jpg" position="float" orientation="portrait" xlink:type="simple" id="oo_738223.jpg"><uri content-type="original_file" xlink:type="simple">https://binary.pensoft.net/fig/738223</uri></graphic></fig><p>Additionally, phylogenetic analyses based on partial 18S rDNA sequences using <abbrev xmlns:xlink="http://www.w3.org/1999/xlink" xlink:title="maximum likelihood" id="ABBRID0ETWAE" xlink:type="simple">ML</abbrev> and <abbrev xmlns:xlink="http://www.w3.org/1999/xlink" xlink:title="Bayesian inference" id="ABBRID0EXWAE" xlink:type="simple">BI</abbrev> methods were highly congruent (Fig. <xref ref-type="fig" rid="F5">5</xref>). The <abbrev xmlns:xlink="http://www.w3.org/1999/xlink" xlink:title="maximum likelihood" id="ABBRID0E6WAE" xlink:type="simple">ML</abbrev> tree supported the monophyly of <italic><tp:taxon-name><tp:taxon-name-part taxon-name-part-type="genus" reg="Pinctada">P.</tp:taxon-name-part><tp:taxon-name-part taxon-name-part-type="species" reg="phukentensis">phukentensis</tp:taxon-name-part></tp:taxon-name></italic> sp. nov., and a close relationship between <italic><tp:taxon-name><tp:taxon-name-part taxon-name-part-type="genus" reg="Pinctada">P.</tp:taxon-name-part><tp:taxon-name-part taxon-name-part-type="species" reg="phuketensis">phuketensis</tp:taxon-name-part></tp:taxon-name></italic> sp. nov. and two other <italic><tp:taxon-name><tp:taxon-name-part taxon-name-part-type="genus" reg="Pinctada">Pinctada</tp:taxon-name-part></tp:taxon-name></italic> species, namely <italic><tp:taxon-name><tp:taxon-name-part taxon-name-part-type="genus" reg="Pinctada">P.</tp:taxon-name-part><tp:taxon-name-part taxon-name-part-type="species" reg="albina">albina</tp:taxon-name-part></tp:taxon-name></italic> and <italic><tp:taxon-name><tp:taxon-name-part taxon-name-part-type="genus" reg="Pinctada">P.</tp:taxon-name-part><tp:taxon-name-part taxon-name-part-type="species" reg="nigra">nigra</tp:taxon-name-part></tp:taxon-name></italic>, with high bootstrap value (<abbrev xmlns:xlink="http://www.w3.org/1999/xlink" xlink:title="maximum likelihood" id="ABBRID0EWYAE" xlink:type="simple">ML</abbrev> = 100%, <abbrev xmlns:xlink="http://www.w3.org/1999/xlink" xlink:title="Bayesian inference" id="ABBRID0E1YAE" xlink:type="simple">BI</abbrev> = 1.00) (Fig. <xref ref-type="fig" rid="F5">5</xref>).</p><fig id="F5" position="float" orientation="portrait"><object-id xmlns:xlink="http://www.w3.org/1999/xlink" content-type="doi" xlink:type="simple">10.3897/zookeys.1119.87724.figure5</object-id><object-id xmlns:xlink="http://www.w3.org/1999/xlink" content-type="arpha" xlink:type="simple">6C13A9E2-CE43-5A5B-8B7E-E19C11AE0FB9</object-id><label>Figure 5.</label><caption><p>Maximum likelihood tree (-In L 3134.144) of 18S rDNA sequences. Sequences of <italic><tp:taxon-name><tp:taxon-name-part taxon-name-part-type="genus" reg="Pinctada">Pinctada</tp:taxon-name-part></tp:taxon-name></italic> specimens generated in this study are highlighted in bold. Support values are bootstrap/posterior probabilities. Asterisks indicate bootstrap (<abbrev xmlns:xlink="http://www.w3.org/1999/xlink" xlink:title="maximum likelihood" id="ABBRID0ERZAE" xlink:type="simple">ML</abbrev>) value of 100% and posterior probability (<abbrev xmlns:xlink="http://www.w3.org/1999/xlink" xlink:title="Bayesian inference" id="ABBRID0EVZAE" xlink:type="simple">BI</abbrev>) value of 1.00. Values &lt; 50% <abbrev xmlns:xlink="http://www.w3.org/1999/xlink" xlink:title="maximum likelihood" id="ABBRID0EZZAE" xlink:type="simple">ML</abbrev> bootstrap and &lt; 0.90 posterior probability are not shown. GenBank accession numbers are given in parentheses after the registration number or species name.</p></caption><graphic xmlns:xlink="http://www.w3.org/1999/xlink" xlink:href="zookeys-1119-181_article-87724__-g005.jpg" position="float" orientation="portrait" xlink:type="simple" id="oo_738224.jpg"><uri content-type="original_file" xlink:type="simple">https://binary.pensoft.net/fig/738224</uri></graphic></fig><p>Similarly, the phylogenetic relationships constructed by <abbrev xmlns:xlink="http://www.w3.org/1999/xlink" xlink:title="maximum likelihood" id="ABBRID0EE1AE" xlink:type="simple">ML</abbrev> and <abbrev xmlns:xlink="http://www.w3.org/1999/xlink" xlink:title="Bayesian inference" id="ABBRID0EI1AE" xlink:type="simple">BI</abbrev> methods based on the concatenated ITS1 and ITS 2 data set showed very similar topologies (Fig. <xref ref-type="fig" rid="F6">6</xref>). All sequences of <italic><tp:taxon-name><tp:taxon-name-part taxon-name-part-type="genus" reg="Pinctada">P.</tp:taxon-name-part><tp:taxon-name-part taxon-name-part-type="species" reg="phukentensis">phukentensis</tp:taxon-name-part></tp:taxon-name></italic> sp. nov. formed a well-supported clade, and this clade was grouped with <italic><tp:taxon-name><tp:taxon-name-part taxon-name-part-type="genus" reg="Pinctada">P.</tp:taxon-name-part><tp:taxon-name-part taxon-name-part-type="species" reg="albina">albina</tp:taxon-name-part></tp:taxon-name></italic> from Australia and <italic><tp:taxon-name><tp:taxon-name-part taxon-name-part-type="genus" reg="Pinctada">P.</tp:taxon-name-part><tp:taxon-name-part taxon-name-part-type="species" reg="nigra">nigra</tp:taxon-name-part></tp:taxon-name></italic> from China with high support (<abbrev xmlns:xlink="http://www.w3.org/1999/xlink" xlink:title="maximum likelihood" id="ABBRID0ER2AE" xlink:type="simple">ML</abbrev> = 99%, <abbrev xmlns:xlink="http://www.w3.org/1999/xlink" xlink:title="Bayesian inference" id="ABBRID0EV2AE" xlink:type="simple">BI</abbrev> = 1.00) (Fig. <xref ref-type="fig" rid="F6">6</xref>).</p><fig id="F6" position="float" orientation="portrait"><object-id xmlns:xlink="http://www.w3.org/1999/xlink" content-type="doi" xlink:type="simple">10.3897/zookeys.1119.87724.figure6</object-id><object-id xmlns:xlink="http://www.w3.org/1999/xlink" content-type="arpha" xlink:type="simple">BD23B479-15D3-5814-BE67-80D7B99B8242</object-id><label>Figure 6.</label><caption><p>Maximum likelihood tree (-In L 4787.958) of combined ITS 1 and ITS 2 sequences. Sequences of <italic><tp:taxon-name><tp:taxon-name-part taxon-name-part-type="genus" reg="Pinctada">Pinctada</tp:taxon-name-part></tp:taxon-name></italic> specimens generated in this study are highlighted in bold. Support values are bootstrap/posterior probabilities. Asterisks indicate bootstrap (<abbrev xmlns:xlink="http://www.w3.org/1999/xlink" xlink:title="maximum likelihood" id="ABBRID0EM3AE" xlink:type="simple">ML</abbrev>) value of 100% and posterior probability (<abbrev xmlns:xlink="http://www.w3.org/1999/xlink" xlink:title="Bayesian inference" id="ABBRID0EQ3AE" xlink:type="simple">BI</abbrev>) value of 1.00. Values &lt; 50% <abbrev xmlns:xlink="http://www.w3.org/1999/xlink" xlink:title="maximum likelihood" id="ABBRID0EU3AE" xlink:type="simple">ML</abbrev> bootstrap and &lt; 0.90 posterior probability are not shown.</p></caption><graphic xmlns:xlink="http://www.w3.org/1999/xlink" xlink:href="zookeys-1119-181_article-87724__-g006.jpg" position="float" orientation="portrait" xlink:type="simple" id="oo_738225.jpg"><uri content-type="original_file" xlink:type="simple">https://binary.pensoft.net/fig/738225</uri></graphic></fig></tp:treatment-sec></tp:taxon-treatment>
